# Supplementary material for: Constructed Risk Prognosis Model Associated with Disulfidptosis lncRNAs in HCC
Source: Int J Mol Sci. 2023 Dec 18;24(24):17626. doi: 10.3390/ijms242417626 (PMC10744246; doi:10.3390/ijms242417626)
Supplement: Supplementary file 1 [file ijms-24-17626-s001.zip]

Archive with 1 entries (1 files):
- ijms-2700607-supplementary.pdf
